# Supplementary material for: Place field assembly distribution encodes preferred locations
Source: PLoS Biol. 2017 Sep 12;15(9):e2002365. doi: 10.1371/journal.pbio.2002365 (PMC5609775; doi:10.1371/journal.pbio.2002365)
Supplement: S1 Data — (XLSX) [file pbio.2002365.s028.xlsx]

## Sheet: Sheet1
Place field properties of place cells in open arena after hippocampal VTA fibers-photostimulation
Cell #	Session	Spatial Coherence	Spatial Information	Peak rate	Grand rate	Field size	Bhatt art map	Bhatt sm map	Delta COM
cell 1	base/ChR2	0.62	0.84	0.41	0.54	1.15	1.26	1.06	0
cell 2	base/ChR2	1.7	0.88	3.78	2.12	0.98	1.21	1.23	2.5
cell 3	base/ChR2	1.08	1.21	0.86	1.12	0.76	1.22	1.09	7.5
cell 4	base/ChR2	0.84	1.3	0.42	0.67	0.99	0.95	1.08	2.5
cell 5	base/ChR2	0.68	1.22	1.07	1.15	1.09	1.04	1.15	2.5
cell 6	base/ChR2	0.79	0.66	1.1	0.88	1.37	0.82	1.01	0
cell 7	base/ChR2	1.1	1.26	1.17	1.39	0.57	1.41	1.55	2.5
cell 8	base/ChR2	1.32	1.14	0.95	1.11	0.91	0.89	0.96	5.5902
cell 9	base/ChR2	0.76	1.07	0.94	0.92	0.85	1.05	1.12	2.5
cell 10	base/ChR2	0.93	0.89	0.61	0.91	1.08	1.06	1.16	12.5
cell 11	base/ChR2	0.96	0.8	0.82	0.66	1.19	1.25	1.22	7.9
cell 12	base/ChR2	1.08	0.97	0.87	0.68	0.91	1.31	1.08	3.53
cell 13	base/ChR2	0.72	0.75	0.98	0.97	0.67	1.61	1.06	3.53
cell 14	base/ChR2	0.91	0.81	0.64	0.77	1.63	0.82	1.08	4
cell 15	base/ChR2	1.4	1.23	1.28	1.26	0.78	1.03	1.15	10.31
cell 16	base/ChR2	0.97	0.89	0.36	0.53	1.24	1	0.72	5
cell 17	base/ChR2	1.2	0.95	1.14	0.83	1.25	1.51	1.25	9.01
cell 18	base/ChR2	0.94	0.92	1.44	1.79	0.71	1.59	1.5	5.61
cell 1	base/base 2	0.59	0.85	0.41	0.47	1.29	1.25	1.25	3.18
cell 2	base/base 2	1.85	0.7	3.28	1.88	1.03	0.82	1.19	2.5
cell 3	base/base 2	0.94	1.34	0.45	0.91	0.59	1.06	1.17	9.01
cell 4	base/base 2	0.64	0.6	0.49	0.56	0.75	1.09	1.13	9.01
cell 5	base/base 2	0.78	0.74	0.8	0.96	1.59	1.06	1.5	5
cell 6	base/base 2	0.66	1.1	0.54	0.72	1.18	1.3	1.26	2.5
cell 7	base/base 2	1.73	1.02	1.71	1.67	1.12	1.06	0.83	0
cell 8	base/base 2	0.79	1.96	0.56	1.22	1.62	1.13	1.51	1.118
cell 9	base/base 2	1.17	0.84	0.84	0.8	0.86	1.25	1.33	7.5
cell 10	base/base 2	2.03	1.36	1.31	1.23	0.7	1.41	1.53	15
cell 11	base/base 2	1.39	0.87	1.55	1.01	0.7	1.1	1.27	3.53
cell 12	base/base 2	1	1.31	0.74	0.67	0.76	1.51	1.24	5.5902
cell 13	base/base 2	0.43	1.09	0.68	0.74	0.51	1.75	1.49	12.5
cell 14	base/base 2	0.75	1.05	0.43	0.57	1	1.52	1.31	6
cell 15	base/base 2	0.72	1.32	0.48	0.59	0.94	1.09	0.85	3.53
cell 16	base/base 2	1.14	1.36	0.46	0.75	1.01	1	0.86	5.61
cell 17	base/base 2	1.01	0.95	0.84	0.74	0.72	1.42	1.41	5
cell 18	base/base 2	0.76	0.91	1.19	0.86	1.08	1.56	1.44	3.53
cell 1	base/ChR2 2	0.59	1.06	0.43	0.91	1.05	1.25	1.18	2.25
cell 2	base/ChR2 2	1.18	1.04	1.11	0.98	0.96	0.94	1.25	3.53
cell 3	base/ChR2 2	0.92	1.13	0.62	0.86	0.74	1.09	1.07	5
cell 4	base/ChR2 2	0.65	0.99	0.25	0.46	1.11	1.34	1.32	7.9
cell 5	base/ChR2 2	0.77	1.37	1.74	1.68	1.08	1.18	1.64	2.5
cell 6	base/ChR2 2	0.83	0.73	0.8	0.6	2.64	1.07	1.27	12.5
cell 7	base/ChR2 2	1.6	1.23	1.82	1.35	0.58	1.67	1.21	7.9
cell 8	base/ChR2 2	1.37	1.36	2.26	2.28	1.62	0.91	1.39	3.16
cell 9	base/ChR2 2	0.62	0.72	0.56	0.71	1.03	0.98	1.4	7.9
cell 10	base/ChR2 2	0.75	1.07	0.51	0.74	1.07	1.21	1.02	7.9
cell 11	base/ChR2 2	1	0.91	0.84	0.8	0.78	0.86	1.28	2.5
cell 12	base/ChR2 2	1.04	1.15	0.61	0.64	0.84	1.35	1.13	5.5902
cell 13	base/ChR2 2	0.6	1.26	0.67	0.79	0.47	1.81	1.56	12.74
cell 14	base/ChR2 2	0.87	1.5	0.54	0.78	0.74	1.44	2.06	6.32
cell 15	base/ChR2 2	1.06	0.9	0.96	0.9	0.9	1.01	1.1	3.53
cell 16	base/ChR2 2	1.1	1.35	0.59	0.76	1.02	0.96	0.95	3.53
cell 17	base/ChR2 2	1.42	1.17	0.99	0.79	0.69	1.35	1.04	3.53
cell 18	base/ChR2 2	1.06	0.97	1.55	0.96	0.78	1.6	1.29	10.31
