# Supplementary material for: Place field assembly distribution encodes preferred locations
Source: PLoS Biol. 2017 Sep 12;15(9):e2002365. doi: 10.1371/journal.pbio.2002365 (PMC5609775; doi:10.1371/journal.pbio.2002365)
Supplement: S2 Data — (XLSX) [file pbio.2002365.s029.xlsx]

## Sheet: Sheet1
Place field properties of place cells in open arena after control light delivery:
Cell #	Session	Spatial Coherence	Spatial Information	Peak rate	Grand rate	Field size	Bhatt art map	Bhatt sm map	Delta COM
cell 1	base/YFP	1.1	1.35	1.2	1.11	0.92	0.96	1.08	2.5
cell 2	base/YFP	0.95	0.74	1.15	0.97	1.61	0.99	0.98	2.5
cell 3	base/YFP	1.01	0.82	0.62	0.72	0.95	0.63	0.8	2.5
cell 4	base/YFP	0.98	0.83	1.44	1.14	1.4	1.09	1.1	3.54
cell 5	base/YFP	0.98	0.82	0.88	1.12	1.14	1.09	0.91	2.5
cell 6	base/YFP	1.07	0.91	1.4	1.09	0.92	0.98	1.01	2.5
cell 7	base/YFP	1.11	1.27	1.33	1.46	0.94	0.9	0.83	2.5
cell 8	base/YFP	1.22	1.04	1	1.13	0.85	0.91	0.96	2.5
cell 9	base/YFP	0.58	1.14	0.43	0.55	1.14	0.99	0.84	5.59
cell 10	base/YFP	0.95	0.92	0.66	0.7	1.11	1.12	1.06	2.5
cell 11	base/YFP	0.9	1.37	0.64	0.74	0.85	1.07	1.05	3.54
cell 12	base/YFP	1.09	0.84	2.08	1.4	0.98	0.98	1.25	0
cell 13	base/YFP	1.06	0.9	1.07	1.2	0.89	1.17	1.29	2.5
cell 14	base/YFP	1.08	1.1	1.39	1.44	0.64	1.2	1.34	3.54
cell 15	base/YFP	1.09	1.16	0.58	0.79	0.81	1.09	1.05	0
cell 16	base/YFP	0.9	1.09	0.64	0.87	1.1	1.72	1.68	5
cell 1	base/base 2	1.18	1.12	0.86	0.98	1	0.94	0.95	5
cell 2	base/base 2	0.96	1.16	0.99	0.94	0.88	0.91	1.41	0
cell 3	base/base 2	1.03	1.17	0.52	0.67	0.89	1.01	0.93	2.5
cell 4	base/base 2	1.57	0.75	1.4	0.99	1.64	1.21	1.39	5.59
cell 5	base/base 2	0.96	0.94	0.92	1.26	1.08	1.24	1.29	2.5
cell 6	base/base 2	1.08	1.07	0.99	0.92	0.7	1.3	1.18	2.5
cell 7	base/base 2	1.01	0.84	0.91	1.22	1.63	0.81	0.8	0
cell 8	base/base 2	1.01	1.12	1.13	1.35	0.87	0.77	0.74	3.54
cell 9	base/base 2	0.67	0.87	1.28	1.08	1.06	0.95	0.68	2.5
cell 10	base/base 2	0.96	1.25	0.66	0.62	0.85	0.93	0.77	0
cell 11	base/base 2	1.06	1.15	1.09	0.61	0.93	0.94	1.01	5.59
cell 12	base/base 2	0.98	0.88	0.77	0.84	1.17	1.32	1.13	0
cell 13	base/base 2	1.19	1.02	1.49	1.27	0.6	0.7	0.86	5.59
cell 14	base/base 2	1.02	0.6	1.33	0.89	1.2	0.74	0.82	0
cell 15	base/base 2	0.95	0.81	0.45	0.64	1.24	0.56	0.84	2.5
cell 16	base/base 2	1.38	0.74	0.91	0.85	1.22	1.34	1.5	2.5
cell 1	base/YFP 2	1.01	1.21	0.87	0.94	0.9	1.07	1.27	2.5
cell 2	base/YFP 2	1.05	0.87	1.49	1.25	1.28	0.78	1.12	0
cell 3	base/YFP 2	0.99	0.91	0.46	0.57	1.04	0.95	0.9	2.5
cell 4	base/YFP 2	1.13	0.9	1.86	1.57	1.18	1.34	1.38	0
cell 5	base/YFP 2	1.22	0.97	1.52	1.42	0.86	1.28	1.33	2.5
cell 6	base/YFP 2	1.02	1.12	1.54	1.2	0.78	1.13	1.07	2.5
cell 7	base/YFP 2	1.04	0.69	1.45	0.78	1.63	0.68	0.63	2.5
cell 8	base/YFP 2	1.41	1.35	1.66	1.97	0.82	0.99	0.99	2.5
cell 9	base/YFP 2	0.79	1.09	0.72	0.77	0.84	0.77	0.63	0
cell 10	base/YFP 2	1.07	0.91	0.66	0.69	1.03	0.75	0.6	3.54
cell 11	base/YFP 2	1.27	1.34	1.09	0.69	0.84	0.72	0.62	5
cell 12	base/YFP 2	1.01	1.06	1.07	1.22	1.04	1.24	0.69	0
cell 13	base/YFP 2	1	0.96	1.07	0.95	0.91	0.84	0.97	2.5
cell 14	base/YFP 2	0.86	0.66	0.64	0.6	1.17	0.87	0.84	0
cell 15	base/YFP 2	0.96	1.13	0.82	1.16	0.85	0.56	0.8	0
cell 16	base/YFP 2	0.91	1.21	0.97	1.05	0.83	1.39	1.39	3.54
