# Supplementary material for: Place field assembly distribution encodes preferred locations
Source: PLoS Biol. 2017 Sep 12;15(9):e2002365. doi: 10.1371/journal.pbio.2002365 (PMC5609775; doi:10.1371/journal.pbio.2002365)
Supplement: S3 Data — (XLSX) [file pbio.2002365.s030.xlsx]

## Sheet: Sheet1
Place field properties of place cells in open arena after VTA-photostimulation:
Cell #	Session	Spatial Coherence	Spatial Information	Peak rate	Grand rate	Field size	Bhatt art map	Bhatt sm map	Delta COM
cell 1	base/ChR2	0.82	0.66	0.44	0.92	1.94	1.05	1.15	7.07
cell 2	base/ChR2	1.08	1	0.82	0.81	1.06	1.09	1.05	2.5
cell 3	base/ChR2	1.04	0.91	0.9	0.91	1.02	1.02	0.98	2.5
cell 4	base/ChR2	1.09	0.79	1.07	0.88	1.16	0.84	0.88	0
cell 5	base/ChR2	1.01	1.19	0.73	0.73	0.51	1.19	1.52	10.31
cell 6	base/ChR2	0.99	0.92	1.29	1.3	1.4	1.28	1.68	9.01
cell 7	base/ChR2	1.04	1.31	0.87	1.07	1	1.07	0.87	2.5
cell 8	base/ChR2	0.93	0.96	1.83	1.2	0.82	0.78	1.21	0
cell 9	base/ChR2	1.1	0.89	1.08	0.9	0.85	1.01	0.68	2.5
cell 10	base/ChR2	1.07	0.8	0.9	1.17	1.25	0.9	0.8	0
cell 11	base/ChR2	1.05	1.25	1.43	1.36	1.04	1.3	1.41	2.5
cell 12	base/ChR2	1.04	1.15	1.23	1.21	0.95	1.07	0.81	5
cell 13	base/ChR2	0.88	1.05	0.38	0.5	0.83	1.13	0.88	5
cell 14	base/ChR2	0.76	1.29	0.8	0.86	0.72	1.06	1.23	3.54
cell 15	base/ChR2	1.04	1.04	1.12	0.87	0.61	0.97	1.03	3.54
cell 16	base/ChR2	1.27	0.82	1.99	1.62	1.07	1.25	1.27	2.5
cell 17	base/ChR2	1.22	0.58	1.23	0.97	1.17	1.09	1.54	3.54
cell 1	base/base 2	1.23	0.62	1.86	1.79	1.12	1.24	1.43	5.59
cell 2	base/base 2	1.43	1.37	1.82	1.32	0.57	1.08	1.35	10
cell 3	base/base 2	0.97	0.87	1.42	1.26	1.01	1.11	1.06	7.9
cell 4	base/base 2	1.02	0.89	0.67	0.65	0.92	0.98	0.94	5.59
cell 5	base/base 2	0.99	1.15	0.61	0.55	0.52	1.23	1.14	7.5
cell 6	base/base 2	1.39	1.97	1.63	1.56	0.62	1.68	2.06	10
cell 7	base/base 2	1.02	1.14	0.89	0.94	1.11	1.23	1.18	0
cell 8	base/base 2	1.09	1.01	0.74	0.7	0.79	1.32	1.39	3.54
cell 9	base/base 2	1.01	1.03	0.43	0.54	0.37	1.53	1.64	20.16
cell 10	base/base 2	0.96	0.68	1.2	1.87	1.75	1.28	1.43	5.59
cell 11	base/base 2	1.02	1.37	0.89	1.19	1.18	1	1.19	5
cell 12	base/base 2	0.97	1.03	1.23	0.98	0.91	1.16	1.21	0
cell 13	base/base 2	0.92	1.5	0.42	0.61	0.5	1.46	1.62	5.59
cell 14	base/base 2	1.06	1.43	1.45	1.2	0.42	1.29	1.41	5.59
cell 15	base/base 2	0.83	1.24	1.12	0.95	0.73	1.15	1.81	5
cell 16	base/base 2	1.06	1.18	1.33	1.02	0.5	1.15	1.23	15.8
cell 17	base/base 2	0.79	1	0.74	0.8	1.27	1.21	0.96	5.59
cell 1	base/ChR2 2	0.99	0.72	1.3	1.47	1.14	1.14	1.22	3.54
cell 2	base/ChR2 2	1.3	1.33	1.41	1.35	0.76	0.95	0.94	9.01
cell 3	base/ChR2 2	1.14	0.84	2.08	1.58	1.13	0.7	0.78	2.5
cell 4	base/ChR2 2	1.08	0.76	0.93	0.97	1.04	1.02	1.13	3.53
cell 5	base/ChR2 2	1.01	1.16	0.78	0.66	0.5	1.72	2.11	12.75
cell 6	base/ChR2 2	1.13	1.32	0.97	1.23	0.97	1.53	2.43	10.31
cell 7	base/ChR2 2	1.15	1.07	0.58	0.85	1.28	1.2	1.24	0
cell 8	base/ChR2 2	0.92	1.04	0.91	0.8	0.91	1.42	1.38	2.5
cell 9	base/ChR2 2	0.94	1.29	0.76	0.7	0.39	1.68	1.86	20.16
cell 10	base/ChR2 2	0.97	0.54	1.97	1.75	1.86	1.3	1.72	7.07
cell 11	base/ChR2 2	0.93	1.04	1.12	1.1	1.15	0.85	0.96	5
cell 12	base/ChR2 2	0.99	1.23	1.06	0.88	0.75	1.05	1.11	2.5
cell 13	base/ChR2 2	0.95	1.05	0.56	0.68	0.76	1.33	1.23	7.9
cell 14	base/ChR2 2	1.04	1.94	0.85	1.11	0.46	1.55	1.53	2.5
cell 15	base/ChR2 2	1.03	1.12	1.08	0.79	0.78	0.9	1.88	5.59
cell 16	base/ChR2 2	1	0.85	0.85	0.78	1.01	0.89	1.06	15.8
cell 17	base/ChR2 2	0.59	0.94	0.65	0.72	1.14	1.35	1.1	3.54
