# Supplementary material for: Place field assembly distribution encodes preferred locations
Source: PLoS Biol. 2017 Sep 12;15(9):e2002365. doi: 10.1371/journal.pbio.2002365 (PMC5609775; doi:10.1371/journal.pbio.2002365)
Supplement: S4 Data — (XLSX) [file pbio.2002365.s031.xlsx]

## Sheet: Sheet1
Place field properties of place cells in open arena after MFB-stimulation:
Cell #	Session	Spatial Coherence	Spatial Information	Peak rate	Grand rate	Field size	Bhatt art map	Bhatt sm map	Delta COM
cell 1	base/MFB	0.78	1.16	0.79	0.87	0.79	0.87	0.84	5.59
cell 2	base/MFB	0.81	0.72	0.94	1.14	1.97	1.24	1.24	3.54
cell 3	base/MFB	0.95	0.84	1.11	1	1.09	1.05	0.87	2.5
cell 4	base/MFB	1.28	1.18	1.31	0.88	0.65	1.22	1	5.59
cell 5	base/MFB	1.01	0.94	0.94	1.14	1.21	1.02	1.17	2.5
cell 6	base/MFB	1	1.14	1.54	1.42	0.9	0.91	1.03	0
cell 7	base/MFB	1.43	0.9	1.24	1.13	0.87	1.23	1.39	3.54
cell 8	base/MFB	0.84	1.14	0.79	0.99	1.11	1.09	1.31	7.91
cell 9	base/MFB	1.04	0.75	1.04	1.09	0.85	1.02	1.57	5
cell 10	base/MFB	1.14	1.06	0.74	0.83	0.86	1.16	1.18	2.5
cell 11	base/MFB	1.01	0.93	1.36	1.15	0.81	0.94	1.1	3.54
cell 12	base/MFB	0.95	0.89	0.73	0.86	1.21	0.78	0.88	2.5
cell 13	base/MFB	0.94	1.06	0.71	1.33	1.12	1.02	1.07	0
cell 14	base/MFB	1	0.73	0.98	0.99	1.23	0.87	0.78	3.54
cell 15	base/MFB	0.89	0.89	1.19	1.09	0.98	0.92	0.86	4.47
cell 16	base/MFB	1.46	1.14	1.27	1.19	0.64	1.15	1.56	10.31
cell 17	base/MFB	1.02	0.82	0.64	0.8	1.2	1.04	0.95	4
cell 18	base/MFB	1.06	0.9	0.43	0.42	1.21	1.2	1.06	0
cell 1	base/base 2	0.7	1.04	0.71	0.79	0.95	1.31	1.08	3.54
cell 2	base/base 2	0.84	1.01	0.97	1.25	1.56	1.06	1.44	16.77
cell 3	base/base 2	1.25	1.07	1.39	0.94	0.7	1.26	1.05	5.59
cell 4	base/base 2	0.8	0.76	0.75	0.68	1.34	1.52	1.48	3.54
cell 5	base/base 2	1.09	1.11	2.05	1.62	1	1.19	1.02	0
cell 6	base/base 2	1.07	1.5	1.9	1.49	0.55	0.92	1.5	7.01
cell 7	base/base 2	1.08	0.89	1.38	1.14	1.11	1.33	1.46	0
cell 8	base/base 2	0.73	1.23	0.52	0.85	1.01	0.81	1.09	0
cell 9	base/base 2	1.01	1.1	1.09	1.94	1.22	0.88	0.85	2.5
cell 10	base/base 2	0.97	1.11	0.76	0.93	1	1.11	1.16	0
cell 11	base/base 2	0.94	1.12	1.04	1.01	0.88	1.31	1.21	3.54
cell 12	base/base 2	0.92	1.01	1.09	1.29	0.92	1.21	1.29	2.5
cell 13	base/base 2	0.89	0.6	0.65	0.78	1.25	0.81	0.82	5
cell 14	base/base 2	0.97	1.56	0.87	0.83	0.9	1.24	1.33	0
cell 15	base/base 2	0.85	0.96	0.9	0.88	1.05	1.19	1.18	2
cell 16	base/base 2	1.05	1.05	0.96	1.52	1.15	1.16	1.17	2.5
cell 17	base/base 2	1.03	1.11	0.69	0.72	0.82	1.72	1.13	0
cell 18	base/base 2	1.14	1.91	0.47	0.39	0.53	1.15	1.04	5.59
cell 1	base/MFB 2	0.66	1.4	0.58	0.66	0.74	1.25	1.03	3.54
cell 2	base/MFB 2	0.65	1.01	0.94	0.95	1.37	1.49	2.42	12.5
cell 3	base/MFB 2	1.17	1.03	1.43	1.22	0.71	1.05	1.04	5.59
cell 4	base/MFB 2	0.74	0.72	0.66	0.65	1.39	1.76	1.78	2.5
cell 5	base/MFB 2	1.17	0.86	1.79	1.75	1.38	1.05	1.03	2.5
cell 6	base/MFB 2	1.1	1.3	1.99	2.01	0.71	0.78	1.1	2.5
cell 7	base/MFB 2	1.16	1.14	1.47	1.46	0.92	1.52	1.79	3.54
cell 8	base/MFB 2	1.06	1.04	1.05	0.89	0.97	1.07	1.07	3.54
cell 9	base/MFB 2	1.06	0.79	0.95	1.08	0.76	1.07	1.5	5.59
cell 10	base/MFB 2	1.02	1.25	0.9	1.01	0.87	1.12	1.33	2.5
cell 11	base/MFB 2	0.99	1	2.01	1.44	1.13	1.32	1.08	5.59
cell 12	base/MFB 2	1.01	1.1	0.91	1.06	0.87	1.23	1.35	2.5
cell 13	base/MFB 2	0.92	0.75	0.54	0.77	0.97	0.92	1.03	5.59
cell 14	base/MFB 2	1.03	1.14	0.92	0.93	0.95	1.26	1.42	2.5
cell 15	base/MFB 2	0.9	0.85	0.72	0.78	1.07	1.18	0.96	4.47
cell 16	base/MFB 2	1.48	1.95	1.26	1.45	0.49	1.45	1.75	10.61
cell 17	base/MFB 2	1.01	1	0.96	0.91	1.14	1.58	1.13	2
cell 18	base/MFB 2	1.21	0.84	0.95	0.58	1.15	1.23	0.91	7.5
